# Supplementary material for: De novo synthesized Min proteins drive oscillatory liposome deformation and regulate FtsA-FtsZ cytoskeletal patterns
Source: Nat Commun. 2019 Oct 31;10:4969. doi: 10.1038/s41467-019-12932-w (PMC6823393; doi:10.1038/s41467-019-12932-w)
Supplement: Supplementary file 16 — Source Data [file 41467_2019_12932_MOESM16_ESM.xlsx]

## Sheet: Suppl. Figure 3
individual measurements	IIVVTSGK	TENLYILPASQTR	ILGILASK	LVGVIPEDQSVLR	AYADTVER	LQIIVAER	DILEVIC[+57]K	YVQIDPEMVTVQLEQK	DGDISILELNVTLPEAEELK		standard curve measurement AVERAGES	MinD						MinE
Replicate	Peak Area	Peak Area	Peak Area	Peak Area	Peak Area	Peak Area	Peak Area	Peak Area	Peak Area		conc of standards	IIVVTSGK	TENLYILPASQTR	ILGILASK	LVGVIPEDQSVLR	AYADTVER	conc of standards	LQIIVAER	DILEVIC[+57]K	YVQIDPEMVTVQLEQK	DGDISILELNVTLPEAEELK
A1	59016.2	45291	163747	82753.1	18.4021	320753	188835	6034.33	10160.7	average	10	109832	68532.7	223272	129761	39548.4	10	395461	217737	16754.8	17366.4
A2	34916.3	30367.5	102188	56095	23593.5	229269	134058	9860.43	9340.34		5	60484	34318.7	114020	65609.3	26101.7	5	208114	116880	10518.2	9061.65
A3	13620.3	12886.2	45712.7	24217.8	10476.5	81908.8	44493.5	3112.47	3062.4		2.5	15370.6	13071.3	44309.5	23392.8	9995.68	2.5	71755.8	38822	2958.37	2796.32
A4	7289.28	6861.71	23683.3	11954.9	5190.6	35355.2	15202.8	1115.21	1008.88		1.25	5703.2	5827.78	19752.7	9704.48	4111.31	1.25	26323.5	10935.2	752.924	781.339
A5	3047.62	3096.73	11649.4	5497.27	2203.75	12439.3	2861.13	130.097	151.572		0.625	2955.16	2853.55	10102.6	4987.06	1937.97	0.625	9721.11	2038.5	131.716	140.807
B1	97979.2	74790.5	241966	138050	55175.7	438639	235794	29369.7	21178.6	stdev	10	57664	20830.1	52725	43460.4	34483.2	10	64960.5	25288	11782.5	6243.84
B2	46787.1	31248.1	104364	55474	24839.1	187549	99264.9	10780.1	8462.29		5	34518.2	6097.07	18640.1	17019.9	3324.39	5	20866.3	17400.6	573.607	519.485
B3	17895.8	13487.3	45773.6	23556.3	10316.8	72850.8	36772.3	3322.68	3087.95		2.5	2240.61	360.968	2483.27	917.817	699.092	2.5	10742.5	4974.21	461.1	483.161
B4	3193.88	4399.78	14689.9	6849.64	2989.76	17666.8	6383.07	297.293	446.998		1.25	2198.26	1277.4	4602.4	2605.75	1101.03	1.25	8850.17	4416.74	416.873	295.775
B5	3637.51	3001.3	10297.7	5206.34	2094.46	8517.1	1670.67	190.092	165.604		0.625	732.971	341.892	1653.03	648.282	369.759	0.625	2359.08	713.743	57.5829	31.5875
D1	172502	85516.5	264104	168480	63451.2	426991	228580	14860.4	20759.9
D2	99748.5	41340.6	135507	85259	29872.4	207524	117316	10914.2	9382.32
D3	14595.8	12840.5	41442.3	22404.2	9193.71	60507.8	35200.1	2439.95	2238.61
D4	6626.45	6221.85	20885	10308.9	4153.57	25948.5	11219.8	846.264	888.138
D5	2180.34	2462.63	8360.63	4257.58	1515.7	8206.98	1583.7	74.9602	105.243

## Sheet: Suppl. Figure 4
	Raw surface area values from mass spectrometry measurement
Protein	MinC	MinC	MinC	MinC	EF-Tu	EF-Tu
Peptide	GSSFTLSVVHLHEAEPK	IAQAPAFLK	MGLPILTEGK	ALAGASGDR	TTLTAAITTVLAK	GITINTSHVEYDTPTR
C1A	909.536	74010.3	32885.9	1110.11	1.0312e+06	379182
C1B	428.952	40290.7	16139.5	876.915	605478	206863
C1C	185.471	16399.1	6491.9	420.313	240600	98687.5
C2A	730.24	68741.9	30509.7	872.911	864888	352845
C2B	310.675	31404.5	12899.5	667.505	455912	180594
C2C	106.598	15016.8	5980.77	330.568	246279	90731.1
C3A	1594.83	140716	60323.3	2117.82	799707	306074
C3B	575.237	59270.6	22778.9	1503.41	411247	155360
C3C	200.812	25697.6	10793.9	419.985	125314	65319.1
C4A	1549.04	153539	61856.3	2250.02	539113	240948
C4B	556.51	67447.9	28196.2	1524.44	271060	120368
C4C	95.3749	15698.7	7566.38	226.429	143208	70531
	concentrations in µM (concentration corrected for B and C series 2x and 4x respectively)					Averaged concentration of peptides
	GSSFTLSVVHLHEAEPK	IAQAPAFLK	MGLPILTEGK	ALAGASGDR		GSSFTLSVVHLHEAEPK	IAQAPAFLK	MGLPILTEGK	ALAGASGDR
C1A	12.5607	2.51506	2.1314	6.30133	average	12.7564	3.16784	2.38972	10.2191		red= values discarded due to low signal intensity
C1B	12.0343	2.72276	1.96488	10.0927	stdev	5.11855	1.19574	1.04478	3.87707
C1C	10.8078	2.1758	1.28209	10.3564
C2A	10.1194	2.33481	1.96836	5.02482
C2B	8.8134	2.11469	1.52028	7.83881		Individual expressions concentration
C2C	6.51209	1.98662	1.14182	8.42457			IAQAPAFLK	MGLPILTEGK
C3A	21.8915	4.79736	4.01386	11.7244		C1	2.47121	1.79279
C3B	16.0179	4.02152	2.87593	16.8359		C2	2.14538	1.54349
C3C	11.6433	3.44836	2.46273	10.3494		C3	4.08908	3.11751
C4A	21.2681	5.23606	4.11904	12.4359		C4	3.96569	3.10509
C4B	15.5079	4.58108	3.61928	17.0622
C4C	5.90081	2.07994	1.57697	6.18282

## Sheet: Suppl. Figure 3 e
Sample/concentration	IAQAPAFLK	MGLPILTEGK	TTLTAAITTVLAK	GITINTSHVEYDTPTR		Averaged values
	peak area	peak area	peak area	peak area		concentration of standard (µM)	IAQAPAFLK	MGLPILTEGK
30	853641	436762	617.468	125.493		30	745162	394189
20	534609	274821	624.967	69.8738		20	534336	294627
10	148090	97670.8	694.704	5.02681		10	276701	140728
5	117953	60938.8	817.534	18.9776		5	118464	64195.5
2.5	80957.9	37517	1077.89	19.6112		2.5	83458.1	35420.2
1.25	30641.5	14646.2	1327.27	15.301		1.25	33627.7	15101.6
0.625	16897.6	7143	1646.9	15.3271		0.625	17455.7	7293.32
30	981647	465538	1064.78	198.97		Standard deviation
20	573547	308379	1178.18	93.0501		30	305527	99703.1
10	357414	179878	1497.71	69.2789		20	39348.2	17578.9
5	130761	74609	1885.42	6.36643		10	112583	41242.6
2.5	87678.8	34947.1	2894.9	26.7008		5	12049.6	9226.8
1.25	43988.9	17155.6	4992.67	29.2481		2.5	3675.93	1904.76
0.625	17163.8	7399.53	11526.3	6.07806		1.25	9237.57	1868.31
30	400198	280267	652.57	74.0212		0.625	747.994	133.836
20	494852	300680	891.03	98.0447
10	324600	144634	1129.58	10.9097
5	106678	57038.6	1500.52	39.6039
2.5	81737.6	33796.7	2148.69	11.6073
1.25	26252.6	13503.2	3543.47	5.89623
0.625	18305.6	7337.44	8074.81	28.0311

## Sheet: Figure 1 b
uncropped gel Figure 1 b
Brightness and contrast have been adjusted to generate the image shown in Fig.1b.
channel 1
channel 2

## Sheet: Suppl. Figure 3 c+d
	Individual measurements (peak area vs concentration)
Protein	MinD	MinD	MinD	MinD	MinD	MinE	MinE	MinE	MinE
	IIVVTSGK	TENLYILPASQTR	ILGILASK	LVGVIPEDQSVLR	AYADTVER	LQIIVAER	DILEVIC[+57]K	YVQIDPEMVTVQLEQK	DGDISILELNVTLPEAEELK
10	134791	154788	322970	248025	93748.9	470359	212799	30518.8	28698.6			values derived from plotting average values
5	41109.7	58259.7	113968	83954.6	35940.6	186963	86464.9	10048.5	14774.4
2.5	26561.3	31068.7	69652.8	50893.9	18543.7	75298.5	34886.8	3628.06	3800.27			MinD					MinE
1.25	9463.25	12278.3	28505.9	19434.6	7607.38	34215.2	13858.7	1362.2	1541.45					Value	Standard Error				Value	Standard Error
0.625	4743.34	5597.65	13156.9	9249.07	3540.91	15846.7	5899.91	468.18	657.385			IIVVTSGK	Intercept	-1876.44	567.419		LQIIVAER	Intercept	-13769.4	7190.96
10	61534.3	111476	211481	155828	64567	399830	183565	21985.1	30394.7				Slope	7859.17	328.657			Slope	36750	4989.73
5	33912.1	52409.2	106001	75752	31841.8	212322	94495.5	10012.7	15775.6			TENLYILPASQTR	Intercept	-4175.38	1157.39		DILEVIC[+57]K	Intercept	-7881.54	2820.46
2.5	16023.9	18927.1	44108.2	30362.2	13151.5	66586.9	27950.9	3168.09	4450.7				Slope	11705.2	593.328			Slope	18262.4	2406.06
1.25	5683.17	6810.57	16584.7	11247.2	4521.19	23806.3	9100.34	815.436	1415.21			ILGILASK	Intercept	-6152.82	1794.46		YVQIDPEMVTVQLEQK	Intercept	-620.664	194.628
0.625	3058.19	3136.15	8197.73	5457.06	2326.2	12675.5	4923.16	394.947	823.571				Slope	22846.7	685.715			Slope	1627.23	252.163
10	83987.6	128192	246700	185517	79825.6	460711	204708	26799	35720.1			LVGVIPEDQSVLR	Intercept	-4883.18	1479.43		DGDISILELNVTLPEAEELK	Intercept	-659.611	352.943
5	36650.2	50432.1	101981	73292.9	31095.8	171367	75149.2	9037.44	12829.8				Slope	16641.6	688.422			Slope	2080.1	366.814
2.5	15306.6	18244.3	39976	27805.3	12627.2	63413	25992.3	3020.56	4424.57			AYADTVER	Intercept	-2256.43	601.131
1.25	6403.77	7841.09	17431.4	12110.9	5222.53	27533.2	10881.3	1192.88	1812.5				Slope	7090.95	329.024
0.625	2121.64	2477.01	5140.33	3886.33	1656.55	9381.43	3533.21	366.13	677.442
	Average values standard row
	IIVVTSGK	TENLYILPASQTR	ILGILASK	LVGVIPEDQSVLR	AYADTVER	LQIIVAER	DILEVIC[+57]K	YVQIDPEMVTVQLEQK	DGDISILELNVTLPEAEELK
10	93437.6	131485	260384	196457	79380.5	443633	200357	26434.3	31604.5
5	37224	53700.3	107317	77666.5	32959.4	190218	85369.8	9699.55	14459.9
2.5	19297.3	22746.7	51245.7	36353.8	14774.1	68432.8	29610	3272.24	4225.18
1.25	7183.4	8976.65	20840.7	14264.2	5783.7	28518.2	11280.1	1123.5	1589.72
0.625	3307.72	3736.94	8831.66	6197.49	2507.89	12634.5	4785.43	409.752	719.466
	stdev standard row
	IIVVTSGK	TENLYILPASQTR	ILGILASK	LVGVIPEDQSVLR	AYADTVER	LQIIVAER	DILEVIC[+57]K	YVQIDPEMVTVQLEQK	DGDISILELNVTLPEAEELK
10	37531.4	21842.8	56990.1	47061.9	14596	38240.3	15095	4278.51	3663.76
5	3632.97	4070.4	6101.18	5582.73	2608.63	20670.4	9719.51	573.686	1497.88
2.5	6301.08	7215.17	16074.4	12656.8	3275.01	6153.99	4673.59	316.86	368.218
1.25	2007.01	2905.35	6651.78	4498.44	1617.81	5273.87	2404.11	279.906	202.996
0.625	1328.54	1644.78	4045.73	2756.98	955.226	3232.83	1189.35	52.6111	90.7132

## Sheet: Figure 1 c
	peak area after 180 minutes incubation
	MinD	MinD	MinD	MinD	MinD	MinE	MinE	MinE	MinE
	IIVVTSGK	TENLYILPASQTR	ILGILASK	LVGVIPEDQSVLR	AYADTVER	LQIIVAER	DILEVIC[+57]K	YVQIDPEMVTVQLEQK	DGDISILELNVTLPEAEELK
Kinetic 1	1.22778e+06	451292	812879	888425	194377	300547	123669	27034	23847.9
Kinetic 2	819653	255134	466309	472600	110346	79728.1	31892.5	5680	5845.53
Kinetic 3	636247	204744	342171	354983	83137.2	63760.8	24982.8	5608.65	5016.74
Coexpression 1	717506	130229	424165	311853	71774.9	61219.6	30522	2774.67	2999.89
Coexpression 2	739492	155792	495069	393018	98188.9	157057	79812.1	7872.89	7710.01
	peptide concentration after 180 minutes incubation (µM)
	MinD	MinD	MinD	MinD	MinD	MinE	MinE	MinE	MinE
	IIVVTSGK	TENLYILPASQTR	ILGILASK	LVGVIPEDQSVLR	AYADTVER	LQIIVAER	DILEVIC[+57]K	YVQIDPEMVTVQLEQK	DGDISILELNVTLPEAEELK
S1 t180	156.461	38.9113	35.8489	53.6791	27.7303	8.55282	7.20337	16.995	11.7819
S2 t180	104.531	22.1532	20.6796	28.6921	15.8798	2.54415	2.17792	3.87203	3.12732
S3 t180	81.1948	17.8483	15.2461	21.6245	12.0426	2.10966	1.79957	3.82818	2.72888
Coexpression 1	106.143	23.7038	22.3416	31.4809	15.993	1.92935	1.93764	1.86345	2.14433
Coexpression 2	109.389	28.3333	26.0558	39.639	21.7963	4.31857	4.1965	4.23273	4.64091
average	111.544	26.19	24.0344	35.0231	18.6884	3.89091	3.463	6.15827	4.88467
stdev	27.4844	8.03875	7.66524	12.2628	6.13869	2.77266	2.30616	6.12869	3.96473
peptide position (1st amino acid of peptide)	3	79	155	206	237	21	44	52	68

## Sheet: Suppl. Figure 1
uncropped gel for Supplemental Fig.1a: Only the three left-most lanes are relevant for that image. Brightness and contrast have been adjusted to generate the image shown in Supplemental Fig.1a.
uncropped gel for Supplemental Fig.1b: The image has been flipped, and brightness and contrast have been adjusted to generate the image shown in Supplemental Fig.1b.

## Sheet: Figure 1 d
Protein	MinD			MinD			MinD			MinD			MinD			MinE			MinE			MinE			MinE
Peptide	IIVVTSGK			TENLYILPASQTR			ILGILASK			LVGVIPEDQSVLR			AYADTVER			LQIIVAER			DILEVIC[+57]K			YVQIDPEMVTVQLEQK			DGDISILELNVTLPEAEELK
Measurement	1	2	3	1	2	3	1	2	3	1	2	3	1	2	3	1	2	3	1	2	3	1	2	3	1	2	3
t = 0	0.261789	0.324067	0.399386	0.360605	0.364361	0.364266	0.271438	0.270626	0.273008	0.337688	0.405264	0.387439	0.383574	0.381425	0.329077	0.381347	0.378341	0.379876	0.434506	0.445545	0.432523	0.411464	0.417616	0.418782	0.476513	0.417147	0.489695
t = 20	17.5016	9.75742	8.67581	4.52526	2.30579	1.97618	3.89621	1.91935	1.69376	5.02308	2.52675	2.21111	2.98486	1.41547	1.35668	1.56543	0.657401	0.567609	1.41393	0.662477	0.593172	2.41808	0.886457	0.693272	1.96639	0.665173	0.612554
t = 40	40.114	25.5077	22.2542	10.0386	5.21607	4.54366	8.8583	4.92203	4.16925	12.3844	6.87364	5.68047	6.82616	3.3672	3.20614	3.53796	1.21853	0.95077	3.22956	0.867609	0.885129	6.29483	2.41839	1.50116	4.76297	1.4984	1.07348
t = 60	64.9952	37.0027	33.4193	16.1831	7.84697	7.40547	14.4666	7.23814	6.2358	20.201	9.82792	8.44361	11.2036	5.33997	4.83101	4.77228	1.43048	1.22036	4.20459	1.35739	1.1229	9.25645	2.2672	2.20108	6.67207	1.79458	1.50052
t = 120	112.928	82.2078	57.8832	29.1046	16.315	12.4292	26.1321	15.4372	10.606	37.4102	21.8516	15.3591	20.6349	11.6099	8.67985	6.96807	2.37654	1.7436	6.09678	2.0725	1.53357	12.7232	3.99595	3.28752	10.0955	3.12045	2.13843
t = 180	156.461	104.531	81.1948	38.9113	22.1532	17.8483	35.8489	20.6796	15.2461	53.6791	28.6921	21.6245	27.7303	15.8798	12.0426	8.55282	2.54415	2.10966	7.20337	2.17792	1.79957	16.995	3.87203	3.82818	11.7819	3.12732	2.72888
t = 300	168.228	137.542	98.0945	44.6591	29.2425	21.4465	39.2791	27.6128	18.6838	59.7909	38.7141	27.2907	31.3964	21.0105	14.9423	9.45662	2.83288	2.35718	8.10494	2.48305	1.9297	18.7376	4.45791	5.38736	13.807	3.7375	3.1177
fitting parameters
yield	194.022	182.76	132.761	52.7857	41.0476	28.2317	44.8946	39.1288	26.1904	70.0806	54.3302	38.4825	36.0298	27.8662	20.0055	10.4879	2.65135	2.33363	8.74278	2.06212	1.67685	21.9421	4.2594	9.30108	15.3925	3.50693	3.19598
K	92.9325	144.268	137.671	104.129	165.768	136.675	96.0065	167.456	153.767	105.702	165.537	159.561	100.451	155.168	145.737	75.9367	69.3498	89.1003	72.3475	70.7024	75.3956	84.9092	54.2486	263.335	80.185	68.9154	103.714
T_plateau	204.018	338.886	340.971	235.285	394.667	329.108	207.64	400.089	384.496	229.006	392.485	392.989	218.668	351.046	352.448	184.762	151.197	211.531	176.119	137.853	169.785	210.344	121.072	772.42	194.921	147.347	240.007
k_TL	0.873298	0.469536	0.326515	0.201233	0.0896632	0.0733545	0.201081	0.0840997	0.0567558	0.284178	0.119697	0.082429	0.152388	0.0711314	0.0483901	0.048187	0.0161969	0.00953044	0.042125	0.0153545	0.00888264	0.0874646	0.0318708	0.00913509	0.0670782	0.0223568	0.0117247
																											c term pept average rate
Mean and STD per peptide																										MinE	0.0337199
yield	169.848			40.6883			36.738			54.2977			27.9672			5.15764			4.16059			11.8342			7.36515	MinD	0.0906364
yield STD	26.6243			10.0273			7.82086			12.8999			6.54226			3.77132			3.24392			7.43785			5.67764
K	124.957			135.524			139.076			143.6			133.785			78.1289			72.8152			134.164			84.2715
k STD	22.8044			25.1772			30.9634			26.9086			23.8834			8.21079			1.94433			92.191			14.4975
T_plateau	294.625			319.687			330.742			338.16			307.387			182.497			161.252			367.945			194.091
T_plateau STD	64.0742			65.4077			87.2787			77.1838			62.7365			24.6832			16.7467			288.32			37.833
k_TL	0.55645			0.121417			0.113979			0.162102			0.0906364			0.0246381			0.0221207			0.0428235			0.0337199
k_TL std	0.231529			0.0568299			0.0625941			0.0876519			0.0446408			0.0168725			0.0143898			0.0329024			0.0239839
